# Supplementary material for: Selection of Reference Genes for Expression Analysis in Chinese Medicinal Herb Huperzia serrata
Source: Front Pharmacol. 2019 Feb 1;10:44. doi: 10.3389/fphar.2019.00044 (PMC6367274; doi:10.3389/fphar.2019.00044)
Supplement: TABLE S1 — The consistency of target genes expression and the expression data of qRT-PCR and RNA-seq. [file Table_1.XLSX]

## Sheet: 5 years
Well	Fluor	Target	Sample	Cq	Cq Mean	Cq Stemd. Dev
A01	SYBR	Actin	Root	20.25	20.21	0.029
A02	SYBR	Actin	Root	20.19	20.21	0.029
A03	SYBR	Actin	Root	20.21	20.21	0.029
A04	SYBR	Actin	Stem	20.53	20.52	0.045
A05	SYBR	Actin	Stem	20.47	20.52	0.045
A06	SYBR	Actin	Stem	20.55	20.52	0.045
A07	SYBR	Actin	Leaf	21.16	21.17	0.092
A08	SYBR	Actin	Leaf	21.09	21.17	0.092
A09	SYBR	Actin	Leaf	21.27	21.17	0.092
A10	SYBR	Actin	Sporangia	23.06	23.04	0.06
A11	SYBR	Actin	Sporangia	22.98	23.04	0.06
A12	SYBR	Actin	Sporangia	23.1	23.04	0.06
B01	SYBR	Tubulin	Root	20.41	20.58	0.259
B02	SYBR	Tubulin	Root	20.47	20.58	0.259
B03	SYBR	Tubulin	Root	20.88	20.58	0.259
B04	SYBR	Tubulin	Stem	17.74	17.78	0.069
B05	SYBR	Tubulin	Stem	17.86	17.78	0.069
B06	SYBR	Tubulin	Stem	17.74	17.78	0.069
B07	SYBR	Tubulin	Leaf	19.16	19.16	0.023
B08	SYBR	Tubulin	Leaf	19.19	19.16	0.023
B09	SYBR	Tubulin	Leaf	19.14	19.16	0.023
B10	SYBR	Tubulin	Sporangia	22.67	22.69	0.246
B11	SYBR	Tubulin	Sporangia	22.94	22.69	0.246
B12	SYBR	Tubulin	Sporangia	22.45	22.69	0.246
C01	SYBR	18S	Root	15.11	15.11	0.105987
C02	SYBR	18S	Root	14.9	14.9	0.105987
C03	SYBR	18S	Root	15.03	15.03	0.105987
C04	SYBR	18S	Stem	14.24	14.24	0.124231
C05	SYBR	18S	Stem	14.02	14.02	0.124231
C06	SYBR	18S	Stem	14.03	14.03	0.124231
C07	SYBR	18S	Leaf	14.42	14.42	0.085049
C08	SYBR	18S	Leaf	14.59	14.59	0.085049
C09	SYBR	18S	Leaf	14.51	14.51	0.085049
C10	SYBR	18S	Sporangia	16.03	16.03	0.0472582
C11	SYBR	18S	Sporangia	16.05	16.05	0.0472582
C12	SYBR	18S	Sporangia	16.12	16.12	0.0472582
D01	SYBR	TBP	Root	26.62	26.76	0.211
D02	SYBR	TBP	Root	27.01	26.76	0.211
D03	SYBR	TBP	Root	26.66	26.76	0.211
D04	SYBR	TBP	Stem	24.29	24.32	0.085
D05	SYBR	TBP	Stem	24.25	24.32	0.085
D06	SYBR	TBP	Stem	24.42	24.32	0.085
D07	SYBR	TBP	Leaf	24.29	24.58	0.467
D08	SYBR	TBP	Leaf	24.32	24.58	0.467
D09	SYBR	TBP	Leaf	25.11	24.58	0.467
D10	SYBR	TBP	Sporangia	26.11	26.2	0.085
D11	SYBR	TBP	Sporangia	26.28	26.2	0.085
D12	SYBR	TBP	Sporangia	26.2	26.2	0.085
E01	SYBR	HSP90	Root	30.04	29.84	0.273
E02	SYBR	HSP90	Root	29.95	29.84	0.273
E03	SYBR	HSP90	Root	29.53	29.84	0.273
E04	SYBR	HSP90	Stem	26.03	26.1	0.123
E05	SYBR	HSP90	Stem	26.02	26.1	0.123
E06	SYBR	HSP90	Stem	26.24	26.1	0.123
E07	SYBR	HSP90	Leaf	27.29	27.3	0.056
E08	SYBR	HSP90	Leaf	27.36	27.3	0.056
E09	SYBR	HSP90	Leaf	27.25	27.3	0.056
E10	SYBR	HSP90	Sporangia	28.86	28.88	0.243
E11	SYBR	HSP90	Sporangia	29.13	28.88	0.243
E12	SYBR	HSP90	Sporangia	28.64	28.88	0.243
F01	SYBR	GAPDH	Root	21.66	21.56	0.397
F02	SYBR	GAPDH	Root	21.9	21.56	0.397
F03	SYBR	GAPDH	Root	21.12	21.56	0.397
F04	SYBR	GAPDH	Stem	19.26	19.3	0.1
F05	SYBR	GAPDH	Stem	19.41	19.3	0.1
F06	SYBR	GAPDH	Stem	19.23	19.3	0.1
F07	SYBR	GAPDH	Leaf	21.77	22.01	0.22
F08	SYBR	GAPDH	Leaf	22.03	22.01	0.22
F09	SYBR	GAPDH	Leaf	22.21	22.01	0.22
F10	SYBR	GAPDH	Sporangia	23.61	23.51	0.251
F11	SYBR	GAPDH	Sporangia	23.23	23.51	0.251
F12	SYBR	GAPDH	Sporangia	23.7	23.51	0.251
G01	SYBR	MUB	Root	22	21.98	0.16
G02	SYBR	MUB	Root	22.13	21.98	0.16
G03	SYBR	MUB	Root	21.81	21.98	0.16
G04	SYBR	MUB	Stem	20.48	20.54	0.058
G05	SYBR	MUB	Stem	20.6	20.54	0.058
G06	SYBR	MUB	Stem	20.55	20.54	0.058
G07	SYBR	MUB	Leaf	21.06	20.93	0.11
G08	SYBR	MUB	Leaf	20.86	20.93	0.11
G09	SYBR	MUB	Leaf	20.87	20.93	0.11
G10	SYBR	MUB	Sporangia	22.23	22.2	0.062
G11	SYBR	MUB	Sporangia	22.13	22.2	0.062
G12	SYBR	MUB	Sporangia	22.25	22.2	0.062
H01	SYBR	SAM	Root	20.18	20.02	0.142
H02	SYBR	SAM	Root	19.9	20.02	0.142
H03	SYBR	SAM	Root	19.98	20.02	0.142
H04	SYBR	SAM	Stem	20.39	20.3	0.124
H05	SYBR	SAM	Stem	20.16	20.3	0.124
H06	SYBR	SAM	Stem	20.36	20.3	0.124
H07	SYBR	SAM	Leaf	20.16	20.2	0.048
H08	SYBR	SAM	Leaf	20.26	20.2	0.048
H09	SYBR	SAM	Leaf	20.19	20.2	0.048
H10	SYBR	SAM	Sporangia	23.68	23.71	0.029
H11	SYBR	SAM	Sporangia	23.74	23.71	0.029
H12	SYBR	SAM	Sporangia	23.7	23.71	0.029

## Sheet: 4 years
Well	Fluor	Target	Sample	Cq	Cq Mean	Cq Std. Dev
A01	SYBR	Actin	Root	19.77	20.3	0.857
A02	SYBR	Actin	Root	21.29	20.3	0.857
A03	SYBR	Actin	Root	19.84	20.3	0.857
A04	SYBR	Actin	Stem	19.89	19.76	0.119
A05	SYBR	Actin	Stem	19.65	19.76	0.119
A06	SYBR	Actin	Stem	19.75	19.76	0.119
A07	SYBR	Actin	Leaf	20.74	20.56	0.151
A08	SYBR	Actin	Leaf	20.48	20.56	0.151
A09	SYBR	Actin	Leaf	20.47	20.56	0.151
A10	SYBR	Actin	Sporangia	22.37	22.42	0.115
A11	SYBR	Actin	Sporangia	22.55	22.42	0.115
A12	SYBR	Actin	Sporangia	22.34	22.42	0.115
B01	SYBR	Tubulin	Root	17.7	18.05	0.821
B02	SYBR	Tubulin	Root	18.99	18.05	0.821
B03	SYBR	Tubulin	Root	17.46	18.05	0.821
B04	SYBR	Tubulin	Stem	17.74	17.37	0.324
B05	SYBR	Tubulin	Stem	17.12	17.37	0.324
B06	SYBR	Tubulin	Stem	17.26	17.37	0.324
B07	SYBR	Tubulin	Leaf	20.03	19.48	0.482
B08	SYBR	Tubulin	Leaf	19.12	19.48	0.482
B09	SYBR	Tubulin	Leaf	19.29	19.48	0.482
B10	SYBR	Tubulin	Sporangia	22.2	21.9	0.267
B11	SYBR	Tubulin	Sporangia	21.69	21.9	0.267
B12	SYBR	Tubulin	Sporangia	21.8	21.9	0.267
C01	SYBR	18S	Root	16.18	16.39	0.408
C02	SYBR	18S	Root	16.86	16.39	0.408
C03	SYBR	18S	Root	16.13	16.39	0.408
C04	SYBR	18S	Stem	14.98	14.47	0.442
C05	SYBR	18S	Stem	14.19	14.47	0.442
C06	SYBR	18S	Stem	14.25	14.47	0.442
C07	SYBR	18S	Leaf	14.01	13.57	0.378
C08	SYBR	18S	Leaf	13.36	13.57	0.378
C09	SYBR	18S	Leaf	13.34	13.57	0.378
C10	SYBR	18S	Sporangia	16.72	16.58	0.197
C11	SYBR	18S	Sporangia	16.36	16.58	0.197
C12	SYBR	18S	Sporangia	16.67	16.58	0.197
D01	SYBR	TBP	Root	24.42	24.63	0.505
D02	SYBR	TBP	Root	25.21	24.63	0.505
D03	SYBR	TBP	Root	24.26	24.63	0.505
D04	SYBR	TBP	Stem	23.97	23.58	0.342
D05	SYBR	TBP	Stem	23.34	23.58	0.342
D06	SYBR	TBP	Stem	23.42	23.58	0.342
D07	SYBR	TBP	Leaf	24.37	23.85	0.459
D08	SYBR	TBP	Leaf	23.51	23.85	0.459
D09	SYBR	TBP	Leaf	23.66	23.85	0.459
D10	SYBR	TBP	Sporangia	26.05	25.83	0.196
D11	SYBR	TBP	Sporangia	25.67	25.83	0.196
D12	SYBR	TBP	Sporangia	25.76	25.83	0.196
E01	SYBR	HSP90	Root	20.36	20.51	0.184
E02	SYBR	HSP90	Root	20.71	20.51	0.184
E03	SYBR	HSP90	Root	20.45	20.51	0.184
E04	SYBR	HSP90	Stem	20.27	20.18	0.111
E05	SYBR	HSP90	Stem	20.21	20.18	0.111
E06	SYBR	HSP90	Stem	20.05	20.18	0.111
E07	SYBR	HSP90	Leaf	20.72	20.56	0.145
E08	SYBR	HSP90	Leaf	20.5	20.56	0.145
E09	SYBR	HSP90	Leaf	20.45	20.56	0.145
E10	SYBR	HSP90	Sporangia	23.58	23.37	0.23
E11	SYBR	HSP90	Sporangia	23.12	23.37	0.23
E12	SYBR	HSP90	Sporangia	23.42	23.37	0.23
F01	SYBR	GAPDH	Root	19.64	19.7	0.198
F02	SYBR	GAPDH	Root	19.92	19.7	0.198
F03	SYBR	GAPDH	Root	19.54	19.7	0.198
F04	SYBR	GAPDH	Stem	19.18	19.16	0.107
F05	SYBR	GAPDH	Stem	19.26	19.16	0.107
F06	SYBR	GAPDH	Stem	19.05	19.16	0.107
F07	SYBR	GAPDH	Leaf	21.45	21.39	0.122
F08	SYBR	GAPDH	Leaf	21.47	21.39	0.122
F09	SYBR	GAPDH	Leaf	21.25	21.39	0.122
F10	SYBR	GAPDH	Sporangia	22.21	21.88	0.289
F11	SYBR	GAPDH	Sporangia	21.65	21.88	0.289
F12	SYBR	GAPDH	Sporangia	21.79	21.88	0.289
G01	SYBR	MUB	Root	24.44	24.5	0.072
G02	SYBR	MUB	Root	24.58	24.5	0.072
G03	SYBR	MUB	Root	24.47	24.5	0.072
G04	SYBR	MUB	Stem	23.31	23.54	0.23
G05	SYBR	MUB	Stem	23.77	23.54	0.23
G06	SYBR	MUB	Stem	23.53	23.54	0.23
G07	SYBR	MUB	Leaf	24.28	24.37	0.159
G08	SYBR	MUB	Leaf	24.55	24.37	0.159
G09	SYBR	MUB	Leaf	24.27	24.37	0.159
G10	SYBR	MUB	Sporangia	26.51	26.53	0.239
G11	SYBR	MUB	Sporangia	26.3	26.53	0.239
G12	SYBR	MUB	Sporangia	26.78	26.53	0.239
H01	SYBR	SAM	Root	19.17	19.1	0.196
H02	SYBR	SAM	Root	18.88	19.1	0.196
H03	SYBR	SAM	Root	19.26	19.1	0.196
H04	SYBR	SAM	Stem	19.22	19.44	0.198
H05	SYBR	SAM	Stem	19.54	19.44	0.198
H06	SYBR	SAM	Stem	19.57	19.44	0.198
H07	SYBR	SAM	Leaf	21.15	20.61	0.471
H08	SYBR	SAM	Leaf	20.38	20.61	0.471
H09	SYBR	SAM	Leaf	20.3	20.61	0.471
H10	SYBR	SAM	Sporangia	23.09	23.13	0.191
H11	SYBR	SAM	Sporangia	22.95	23.13	0.191
H12	SYBR	SAM	Sporangia	23.33	23.13	0.191

## Sheet: 3 years
Well	Fluor	Target	Sample	Cq	Cq Mean	Cq Std. Dev
A01	SYBR	Actin	Root	19.86	19.94	0.091
A02	SYBR	Actin	Root	19.93	19.94	0.091
A03	SYBR	Actin	Root	20.04	19.94	0.091
A04	SYBR	Actin	Stem	19.88	19.99	0.11
A05	SYBR	Actin	Stem	20.1	19.99	0.11
A06	SYBR	Actin	Stem	19.98	19.99	0.11
A07	SYBR	Actin	Leaf	24.08	22.79	1.389
A08	SYBR	Actin	Leaf	21.32	22.79	1.389
A09	SYBR	Actin	Leaf	22.98	22.79	1.389
A10	SYBR	Actin	Sporangia	22.05	22.35	0.257
A11	SYBR	Actin	Sporangia	22.46	22.35	0.257
A12	SYBR	Actin	Sporangia	22.53	22.35	0.257
B01	SYBR	Tubulin	Root	18.11	18.04	0.077
B02	SYBR	Tubulin	Root	17.96	18.04	0.077
B03	SYBR	Tubulin	Root	18.05	18.04	0.077
B04	SYBR	Tubulin	Stem	17.56	17.71	0.241
B05	SYBR	Tubulin	Stem	17.99	17.71	0.241
B06	SYBR	Tubulin	Stem	17.58	17.71	0.241
B07	SYBR	Tubulin	Leaf	22.42	21.17	1.163
B08	SYBR	Tubulin	Leaf	20.11	21.17	1.163
B09	SYBR	Tubulin	Leaf	20.97	21.17	1.163
B10	SYBR	Tubulin	Sporangia	22.47	22.58	0.274
B11	SYBR	Tubulin	Sporangia	22.89	22.58	0.274
B12	SYBR	Tubulin	Sporangia	22.38	22.58	0.274
C01	SYBR	18S	Root	14.86	14.77	0.079
C02	SYBR	18S	Root	14.76	14.77	0.079
C03	SYBR	18S	Root	14.7	14.77	0.079
C04	SYBR	18S	Stem	13.67	13.58	0.131
C05	SYBR	18S	Stem	13.64	13.58	0.131
C06	SYBR	18S	Stem	13.43	13.58	0.131
C07	SYBR	18S	Leaf	13.94	13.89	0.25
C08	SYBR	18S	Leaf	13.62	13.89	0.25
C09	SYBR	18S	Leaf	14.12	13.89	0.25
C10	SYBR	18S	Sporangia	18.09	18.12	0.042
C11	SYBR	18S	Sporangia	18.1	18.12	0.042
C12	SYBR	18S	Sporangia	18.17	18.12	0.042
D01	SYBR	TBP	Root	24.26	24.43	0.151
D02	SYBR	TBP	Root	24.48	24.43	0.151
D03	SYBR	TBP	Root	24.55	24.43	0.151
D04	SYBR	TBP	Stem	23.63	23.65	0.067
D05	SYBR	TBP	Stem	23.72	23.65	0.067
D06	SYBR	TBP	Stem	23.59	23.65	0.067
D07	SYBR	TBP	Leaf	24.78	24.54	0.209
D08	SYBR	TBP	Leaf	24.43	24.54	0.209
D09	SYBR	TBP	Leaf	24.42	24.54	0.209
D10	SYBR	TBP	Sporangia	26.1	26.17	0.083
D11	SYBR	TBP	Sporangia	26.26	26.17	0.083
D12	SYBR	TBP	Sporangia	26.14	26.17	0.083
E01	SYBR	HSP90	Root	20.68	20.32	0.319
E02	SYBR	HSP90	Root	20.16	20.32	0.319
E03	SYBR	HSP90	Root	20.11	20.32	0.319
E04	SYBR	HSP90	Stem	20.21	20.31	0.178
E05	SYBR	HSP90	Stem	20.52	20.31	0.178
E06	SYBR	HSP90	Stem	20.21	20.31	0.178
E07	SYBR	HSP90	Leaf	21.48	21.29	0.161
E08	SYBR	HSP90	Leaf	21.18	21.29	0.161
E09	SYBR	HSP90	Leaf	21.22	21.29	0.161
E10	SYBR	HSP90	Sporangia	23.33	23.3	0.038
E11	SYBR	HSP90	Sporangia	23.33	23.3	0.038
E12	SYBR	HSP90	Sporangia	23.26	23.3	0.038
F01	SYBR	GAPDH	Root	19.24	19.33	0.076
F02	SYBR	GAPDH	Root	19.37	19.33	0.076
F03	SYBR	GAPDH	Root	19.37	19.33	0.076
F04	SYBR	GAPDH	Stem	19.27	19.3	0.097
F05	SYBR	GAPDH	Stem	19.22	19.3	0.097
F06	SYBR	GAPDH	Stem	19.41	19.3	0.097
F07	SYBR	GAPDH	Leaf	21.95	22.01	0.052
F08	SYBR	GAPDH	Leaf	22.05	22.01	0.052
F09	SYBR	GAPDH	Leaf	22.04	22.01	0.052
F10	SYBR	GAPDH	Sporangia	21.33	21.48	0.145
F11	SYBR	GAPDH	Sporangia	21.49	21.48	0.145
F12	SYBR	GAPDH	Sporangia	21.61	21.48	0.145
G01	SYBR	MUB	Root	24.52	24.76	0.214
G02	SYBR	MUB	Root	24.81	24.76	0.214
G03	SYBR	MUB	Root	24.93	24.76	0.214
G04	SYBR	MUB	Stem	24.24	24.24	0.011
G05	SYBR	MUB	Stem	24.25	24.24	0.011
G06	SYBR	MUB	Stem	24.23	24.24	0.011
G07	SYBR	MUB	Leaf	25.45	25.42	0.048
G08	SYBR	MUB	Leaf	25.45	25.42	0.048
G09	SYBR	MUB	Leaf	25.37	25.42	0.048
G10	SYBR	MUB	Sporangia	26.44	26.44	0.117
G11	SYBR	MUB	Sporangia	26.55	26.44	0.117
G12	SYBR	MUB	Sporangia	26.32	26.44	0.117
H01	SYBR	SAM	Root	18.61	18.5	0.17
H02	SYBR	SAM	Root	18.59	18.5	0.17
H03	SYBR	SAM	Root	18.3	18.5	0.17
H04	SYBR	SAM	Stem	19.51	19.69	0.253
H05	SYBR	SAM	Stem	19.57	19.69	0.253
H06	SYBR	SAM	Stem	19.98	19.69	0.253
H07	SYBR	SAM	Leaf	20.76	20.78	0.091
H08	SYBR	SAM	Leaf	20.88	20.78	0.091
H09	SYBR	SAM	Leaf	20.7	20.78	0.091
H10	SYBR	SAM	Sporangia	22.49	22.43	0.056
H11	SYBR	SAM	Sporangia	22.39	22.43	0.056
H12	SYBR	SAM	Sporangia	22.41	22.43	0.056

## Sheet: 2 years
Well	Fluor	Target	Sample	Cq	Cq Mean	Cq Std. Dev
A01	SYBR	Actin	Root	21.62	21.46	0.191
A02	SYBR	Actin	Root	21.52	21.46	0.191
A03	SYBR	Actin	Root	21.25	21.46	0.191
A04	SYBR	Actin	Stem	21.03	20.96	0.12
A05	SYBR	Actin	Stem	21.02	20.96	0.12
A06	SYBR	Actin	Stem	20.82	20.96	0.12
A07	SYBR	Actin	Leaf	20.6	20.72	0.113
A08	SYBR	Actin	Leaf	20.74	20.72	0.113
A09	SYBR	Actin	Leaf	20.82	20.72	0.113
A10	SYBR	Actin	Sporangia	27.14	26.68	0.41
A11	SYBR	Actin	Sporangia	26.51	26.68	0.41
A12	SYBR	Actin	Sporangia	26.38	26.68	0.41
B01	SYBR	Tubulin	Root	20.14	20.38	0.349
B02	SYBR	Tubulin	Root	20.78	20.38	0.349
B03	SYBR	Tubulin	Root	20.23	20.38	0.349
B04	SYBR	Tubulin	Stem	19.34	19.44	0.1
B05	SYBR	Tubulin	Stem	19.44	19.44	0.1
B06	SYBR	Tubulin	Stem	19.54	19.44	0.1
B07	SYBR	Tubulin	Leaf	20.38	20.08	0.26
B08	SYBR	Tubulin	Leaf	19.91	20.08	0.26
B09	SYBR	Tubulin	Leaf	19.95	20.08	0.26
B10	SYBR	Tubulin	Sporangia	27.65	28.07	0.607
B11	SYBR	Tubulin	Sporangia	27.8	28.07	0.607
B12	SYBR	Tubulin	Sporangia	28.77	28.07	0.607
C01	SYBR	18S	Root	16.9	17.17	0.233
C02	SYBR	18S	Root	17.32	17.17	0.233
C03	SYBR	18S	Root	17.28	17.17	0.233
C04	SYBR	18S	Stem	15.56	15.79	0.231
C05	SYBR	18S	Stem	15.8	15.79	0.231
C06	SYBR	18S	Stem	16.02	15.79	0.231
C07	SYBR	18S	Leaf	15.26	14.41	0.742
C08	SYBR	18S	Leaf	13.87	14.41	0.742
C09	SYBR	18S	Leaf	14.1	14.41	0.742
C10	SYBR	18S	Sporangia	16.95	17.21	0.716
C11	SYBR	18S	Sporangia	16.66	17.21	0.716
C12	SYBR	18S	Sporangia	18.02	17.21	0.716
D01	SYBR	TBP	Root	26.02	26.35	0.285
D02	SYBR	TBP	Root	26.44	26.35	0.285
D03	SYBR	TBP	Root	26.57	26.35	0.285
D04	SYBR	TBP	Stem	24.16	24.34	0.161
D05	SYBR	TBP	Stem	24.38	24.34	0.161
D06	SYBR	TBP	Stem	24.47	24.34	0.161
D07	SYBR	TBP	Leaf	24.39	23.9	0.425
D08	SYBR	TBP	Leaf	23.61	23.9	0.425
D09	SYBR	TBP	Leaf	23.71	23.9	0.425
D10	SYBR	TBP	Sporangia	30.43	30.56	0.443
D11	SYBR	TBP	Sporangia	30.19	30.56	0.443
D12	SYBR	TBP	Sporangia	31.05	30.56	0.443
E01	SYBR	HSP90	Root	21.37	21.83	0.425
E02	SYBR	HSP90	Root	21.91	21.83	0.425
E03	SYBR	HSP90	Root	22.21	21.83	0.425
E04	SYBR	HSP90	Stem	20.72	20.91	0.162
E05	SYBR	HSP90	Stem	21.01	20.91	0.162
E06	SYBR	HSP90	Stem	20.99	20.91	0.162
E07	SYBR	HSP90	Leaf	20.84	20.79	0.31
E08	SYBR	HSP90	Leaf	20.46	20.79	0.31
E09	SYBR	HSP90	Leaf	21.07	20.79	0.31
E10	SYBR	HSP90	Sporangia	28.09	28.08	0.213
E11	SYBR	HSP90	Sporangia	27.86	28.08	0.213
E12	SYBR	HSP90	Sporangia	28.28	28.08	0.213
F01	SYBR	GAPDH	Root	21.16	21.29	0.2
F02	SYBR	GAPDH	Root	21.2	21.29	0.2
F03	SYBR	GAPDH	Root	21.52	21.29	0.2
F04	SYBR	GAPDH	Stem	19.82	19.86	0.308
F05	SYBR	GAPDH	Stem	20.19	19.86	0.308
F06	SYBR	GAPDH	Stem	19.58	19.86	0.308
F07	SYBR	GAPDH	Leaf	21.41	21.35	0.057
F08	SYBR	GAPDH	Leaf	21.3	21.35	0.057
F09	SYBR	GAPDH	Leaf	21.35	21.35	0.057
F10	SYBR	GAPDH	Sporangia	26.31	26.51	0.191
F11	SYBR	GAPDH	Sporangia	26.69	26.51	0.191
F12	SYBR	GAPDH	Sporangia	26.54	26.51	0.191
G01	SYBR	MUB	Root	26.43	26.71	0.266
G02	SYBR	MUB	Root	26.74	26.71	0.266
G03	SYBR	MUB	Root	26.96	26.71	0.266
G04	SYBR	MUB	Stem	25.03	25.11	0.138
G05	SYBR	MUB	Stem	25.27	25.11	0.138
G06	SYBR	MUB	Stem	25.02	25.11	0.138
G07	SYBR	MUB	Leaf	25.23	25.22	0.056
G08	SYBR	MUB	Leaf	25.16	25.22	0.056
G09	SYBR	MUB	Leaf	25.27	25.22	0.056
G10	SYBR	MUB	Sporangia	32.18	31.72	0.399
G11	SYBR	MUB	Sporangia	31.53	31.72	0.399
G12	SYBR	MUB	Sporangia	31.45	31.72	0.399
H01	SYBR	SAM	Root	20.2	19.9	0.303
H02	SYBR	SAM	Root	19.92	19.9	0.303
H03	SYBR	SAM	Root	19.59	19.9	0.303
H04	SYBR	SAM	Stem	19.01	19.4	0.347
H05	SYBR	SAM	Stem	19.68	19.4	0.347
H06	SYBR	SAM	Stem	19.5	19.4	0.347
H07	SYBR	SAM	Leaf	19.64	19.46	0.189
H08	SYBR	SAM	Leaf	19.26	19.46	0.189
H09	SYBR	SAM	Leaf	19.48	19.46	0.189
H10	SYBR	SAM	Sporangia	26.63	26.87	0.213
H11	SYBR	SAM	Sporangia	26.94	26.87	0.213
H12	SYBR	SAM	Sporangia	27.04	26.87	0.213

## Sheet: RNAseq-FPKM
Gene_name	HsLf_1_FPKM	HsRt_1_FPKM	HsSp_1_FPKM	HsSt_1_FPKM
Tubulin	22.83	152.69	44.15	38.14
Actin	20.58	57.58	27.33	11.74
18S	3310.81	2659.68	2487.64	2456.39
TBP	5.57	6.28	6.88	5.95
GAPDH	7.28	9.36	8.33	9.03
HSP90	15.23	12.87	7.68	9.82
SAM	80.86	128.45	76.7	59.29
MUB	3.27	5.2	4.58	3.55
